# Supplementary material for: Efficient Neutrophil Extracellular Trap Induction Requires Mobilization of Both Intracellular and Extracellular Calcium Pools and Is Modulated by Cyclosporine A
Source: PLoS One. 2014 May 12;9(5):e97088. doi: 10.1371/journal.pone.0097088 (PMC4018253; doi:10.1371/journal.pone.0097088)
Supplement: Video S1 — Detection of IL-8 induced NETosis by time-lapse fluorescent microscopy. NETosis was induced with rIL-8 (100 ng/ml), and NETs were detected by fluorescent microscopy using SYTOX Green over a period of 82 minutes. (ZIP) [file pone.0097088.s001.zip]

Archive with 3 entries (2 files):
- Supplementary video 1.avi
- __MACOSX/
- __MACOSX/._Supplementary video 1.avi
